# Supplementary material for: Non-cell autonomous downregulation of the purinergic receptor P2Y1R promotes neuroprotection after ischemic injury
Source: Front Cell Neurosci. 2026 Apr 21;20:1790325. doi: 10.3389/fncel.2026.1790325 (PMC13138967; doi:10.3389/fncel.2026.1790325)
Supplement: Supplementary file 1 [file Data_Sheet_1.ZIP]

Archive with 14 entries (13 files):
- Suppl Figures/
- __MACOSX/._Suppl Figures
- Suppl Figures/Suppl Figure 4.jpg
- __MACOSX/Suppl Figures/._Suppl Figure 4.jpg
- Suppl Figures/Suppl Figure 5.jpg
- __MACOSX/Suppl Figures/._Suppl Figure 5.jpg
- Suppl Figures/.DS_Store
- __MACOSX/Suppl Figures/._.DS_Store
- Suppl Figures/Suppl Figure 1.jpg
- __MACOSX/Suppl Figures/._Suppl Figure 1.jpg
- Suppl Figures/Suppl Figure 2.jpg
- __MACOSX/Suppl Figures/._Suppl Figure 2.jpg
- Suppl Figures/Suppl Figure 3.jpg
- __MACOSX/Suppl Figures/._Suppl Figure 3.jpg
